# Supplementary material for: Utilising Commercially Fabricated Printed Circuit Boards as an Electrochemical Biosensing Platform
Source: Micromachines (Basel). 2021 Jul 3;12(7):793. doi: 10.3390/mi12070793 (PMC8305449; doi:10.3390/mi12070793)
Supplement: Supplementary file 1 [file micromachines-12-00793-s001.zip]

Archive with 1 entries (1 files):
- micromachines-1265218-supplementary.pdf
